# Supplementary material for: Associated Factors of Sarcopenia in Community-Dwelling Older Adults: A Systematic Review and Meta-Analysis
Source: Nutrients. 2021 Nov 27;13(12):4291. doi: 10.3390/nu13124291 (PMC8707132; doi:10.3390/nu13124291)
Supplement: Supplementary file 1 [file nutrients-13-04291-s001.zip]

Archive with 1 entries (1 files):
- nutrients-1418872-supplementary.pdf
